# Supplementary material for: Can green funds improve corporate environmental, social, and governance performance? Evidence from Chinese-listed companies
Source: PLoS One. 2024 Mar 28;19(3):e0301395. doi: 10.1371/journal.pone.0301395 (PMC10977774; doi:10.1371/journal.pone.0301395)
Supplement: S1 Data — (ZIP) [file pone.0301395.s002.zip]

Archive with 10 entries (10 files):
- Plosone_data/do.do
- Plosone_data/simulations2.dta
- Plosone_data/Table14.dta
- Plosone_data/Table15.dta
- Plosone_data/Table16.dta
- Plosone_data/Table17.dta
- Plosone_data/Table18.dta
- Plosone_data/Table19.dta
- Plosone_data/Table1-Table13.dta
- Plosone_data/Table20.dta
