# Supplementary material for: Can green funds improve corporate environmental, social, and governance performance? Evidence from Chinese-listed companies
Source: PLoS One. 2024 Mar 28;19(3):e0301395. doi: 10.1371/journal.pone.0301395 (PMC10977774; doi:10.1371/journal.pone.0301395)
Supplement: S1 Data — (ZIP) [file pone.0301395.s002.zip › Plosone_data/do.do]

*Figure1
preserve
sort year
bysort year:egen firmgi=sum(green)
bysort year:egen firmnumber=count(id)
bysort year:gen firmgizb=firmgi/firmnumber
set scheme s1color
twoway (connect firmgi year, ylabel(0(500)2000) lpattern(longdash)lwidth(thick)) (connect firmgizb year, lwidth(thick) yaxis(2)),  ///
  ytitle("number",axis(1))  ytitle("proportion",axis(2))  ///
  xtitle("year")  legend(label(1 "number") label(2 "proportion"))  ///
  xscale(range (2010  2021)) xlabel(2010 (1) 2021 )
restore

*Figure2
preserve
sort year
bysort year:egen green_total=sum(greennumber)
set scheme s1color
twoway (connect green_total year, ylabel(0(2000)10000)lpattern(longdash)lwidth(thick)),  ///
  ytitle("the number of green funds",axis(1))  ///
  xtitle("year")  ///
  xscale(range (2010  2021)) xlabel(2010 (1) 2021 ) 
restore

use "C:\Users\NBUjunge\Desktop\Plos one\Table1-Table13.dta"

*Table1
preserve
sum2docx ESG ESG_pengbo lngreen green greenratio Size Lev ROA FirmAge Cashflow TOP1 Indep Board using "Descriptive statistics of variables.docx", replace stats(N mean(%9.4f) sd(%9.4f) min(%9.4f) max(%9.4f) ) title("Descriptive statistics of variables")
restore

*Table2
sum greennumber greenratio if Pollute_1==1
sum greennumber greenratio if Pollute_1==0
sum greennumber greenratio if env==1
sum greennumber greenratio if env==0
ttest greennumber,by(Pollute_1)
ttest greenratio,by(Pollute_1)
ttest greennumber,by(env)
ttest greenratio,by(env)

*Table3
preserve
reghdfe lngreen EPC Size Lev ROA FirmAge Cashflow TOP1 Indep Board ,absorb(id year)cluster(id)keepsingletons
reghdfe lngreen EG Size Lev ROA FirmAge Cashflow TOP1 Indep Board ,absorb(id year)cluster(id)keepsingletons
reghdfe lngreen EMS Size Lev ROA FirmAge Cashflow TOP1 Indep Board ,absorb(id year)cluster(id)keepsingletons
reghdfe lngreen EDT Size Lev ROA FirmAge Cashflow TOP1 Indep Board ,absorb(id year)cluster(id)keepsingletons
reghdfe lngreen EA Size Lev ROA FirmAge Cashflow TOP1 Indep Board ,absorb(id year)cluster(id)keepsingletons
reghdfe lngreen EEM Size Lev ROA FirmAge Cashflow TOP1 Indep Board ,absorb(id year)cluster(id)keepsingletons
reghdfe lngreen EHA Size Lev ROA FirmAge Cashflow TOP1 Indep Board ,absorb(id year)cluster(id)keepsingletons
reghdfe lngreen TS Size Lev ROA FirmAge Cashflow TOP1 Indep Board ,absorb(id year)cluster(id)keepsingletons
restore

*Table4
preserve
reg ESG lngreen,cluster(id)
reg ESG lngreen Size Lev ROA FirmAge Cashflow TOP1 Indep Board,cluster(id)
reghdfe ESG lngreen Size Lev ROA FirmAge Cashflow TOP1 Indep Board,absorb(id year)cluster(id)keepsingletons
restore

*Table5
preserve
reghdfe E_score lngreen Size Lev ROA FirmAge Cashflow TOP1 Indep Board,absorb(id year)cluster(id)keepsingletons
reghdfe S_score lngreen Size Lev ROA FirmAge Cashflow TOP1 Indep Board,absorb(id year)cluster(id)keepsingletons
reghdfe G_score lngreen Size Lev ROA FirmAge Cashflow TOP1 Indep Board,absorb(id year)cluster(id)keepsingletons
restore

*Table6
preserve
reghdfe ESG green Size Lev ROA FirmAge Cashflow TOP1 Indep Board,absorb(id year)cluster(id)keepsingletons
reghdfe ESG greenratio Size Lev ROA FirmAge Cashflow TOP1 Indep Board,absorb(id year)cluster(id)keepsingletons
reghdfe ESG_pengbo lngreen Size Lev ROA FirmAge Cashflow TOP1 Indep Board,absorb(id year)cluster(id)keepsingletons
restore

*Table7
preserve
xtset id year
reghdfe ESG lngreen Size Lev ROA FirmAge Cashflow TOP1 Indep Board,absorb(id year)cluster(id)keepsingletons
reghdfe ESG L.lngreen L.Size L.Lev L.ROA L.FirmAge L.Cashflow L.TOP1 L.Indep L.Board,absorb(id year)cluster(id)keepsingletons
restore

*Table8
preserve
reghdfe ESG lngreen Size Lev ROA FirmAge Cashflow TOP1 Indep Board if year<=2019 ,absorb(id year)cluster(id)keepsingletons
reghdfe ESG lngreen LCCP Size Lev ROA FirmAge Cashflow TOP1 Indep Board ,absorb(id year)cluster(id)keepsingletons
reghdfe ESG lngreen Carbon Size Lev ROA FirmAge Cashflow TOP1 Indep Board ,absorb(id year)cluster(id)keepsingletons
reghdfe ESG lngreen GCP Size Lev ROA FirmAge Cashflow TOP1 Indep Board ,absorb(id year)cluster(id)keepsingletons
reghdfe ESG lngreen LCCP Carbon GCP Size Lev ROA FirmAge Cashflow TOP1 Indep Board ,absorb(id year)cluster(id)keepsingletons
reghdfe ESG lngreen Size Lev ROA FirmAge Cashflow TOP1 Indep Board if violate==0,absorb(id year)cluster(id)keepsingletons
reghdfe ESG lngreen Size Lev ROA FirmAge Cashflow TOP1 Indep Board if quality>2,absorb(id year)cluster(id)keepsingletons
reghdfe ESG lngreen gws Size Lev ROA FirmAge Cashflow TOP1 Indep Board,absorb(id year)cluster(id)keepsingletons
restore

*Table9
preserve
encode Province ,gen(prov)
encode Industry,gen(sicd)
nbreg ESG lngreen Size Lev ROA FirmAge Cashflow TOP1 Indep Board i.year i.id,r nolog cluster(id)
reghdfe ESG lngreen Size Lev ROA FirmAge Cashflow TOP1 Indep Board,absorb(id year sicd#year)cluster(id)keepsingletons
reghdfe ESG lngreen Size Lev ROA FirmAge Cashflow TOP1 Indep Board,absorb(id year prov#year)cluster(id)keepsingletons
reghdfe ESG lngreen Size Lev ROA FirmAge Cashflow TOP1 Indep Board,absorb(id year sicd#year prov#year)cluster(id)keepsingletons
restore

*Figure3
preserve
permute lngreen beta = _b[lngreen] se = _se[lngreen] df = e(df_r), reps(1000) rseed(1001) saving("simulations2.dta", replace):reghdfe ESG lngreen Size Lev ROA FirmAge Cashflow TOP1 Indep Board,absorb(id year)cluster(id)
use "simulations2.dta", clear
preserve
#delimit;
dpplot beta, xline(0.0655,lc(black*0.5)lp(dash))
             xline(0, lc(black*0.5) lp(solid))
             xtitle("Estimator", size(*0.8)) 
			 xlabel(-0.03(0.01)0.07, format(%4.3f) labsize(small))
			 ytitle("Density", size(*0.8)) 
             ylabel(, nogrid format(%4.1f) labsize(small)) 
             note("") caption("")
			 graphregion(fcolor(white));
#delimit cr
restore

*Table10
preserve
gen tmp=runiform()
sort tmp
psmatch2 green Size Lev ROA FirmAge  TOP1 Indep Board Cashflow ,out( ESG ) radius cal(0.01) ate ties logit common quietly
pstest Size Lev ROA FirmAge Cashflow TOP1 Indep Board , both 
reghdfe ESG lngreen Size Lev ROA FirmAge Cashflow TOP1 Indep Board [pw=_weight],absorb(id year)cluster(id)
restore

*Table11
*radius matching
preserve
gen tmp=runiform()
sort tmp
psmatch2 green Size Lev ROA FirmAge  TOP1 Indep Board Cashflow ,out( ESG ) radius cal(0.01) ate ties logit common quietly
reghdfe ESG lngreen Size Lev ROA FirmAge Cashflow TOP1 Indep Board [pw=_weight],absorb(id year)cluster(id)
restore

*1:1 nearest-neighbor matching
preserve
gen tmp=runiform()
sort tmp
psmatch2 green Size Lev ROA FirmAge  TOP1 Indep Board Cashflow ,out( ESG ) logit neighbor(1) common ties caliper(0.01)
reghdfe ESG lngreen Size Lev ROA FirmAge Cashflow TOP1 Indep Board [pw=_weight],absorb(id  year)cluster(id)
restore

*kernel matching
preserve
gen tmp=runiform()
sort tmp
psmatch2 green Size Lev ROA FirmAge  TOP1 Indep Board Cashflow ,out( ESG ) kernel ate ties logit common quietly
reghdfe ESG lngreen Size Lev ROA FirmAge Cashflow TOP1 Indep Board [pw=_weight],absorb(id year)cluster(id)
restore

*Table12
preserve
ivreghdfe lngreen iv Size Lev ROA FirmAge Cashflow TOP1 Indep Board,absorb(id year)cluster(id)
ivreghdfe ESG Size Lev ROA FirmAge Cashflow TOP1 Indep Board (lngreen= iv),absorb(id year)cluster(id) first
restore

*Table13
preserve
xtset id year
probit green L.Size L.Lev L.ROA L.FirmAge L.Cashflow L.TOP1 L.Indep L.Board L.SA L.Indgreenfund L.CPU
predict w3,xb
est store first
gen imr=normalden(w3)/normal(w3)
reghdfe ESG lngreen Size Lev ROA FirmAge Cashflow TOP1 Indep Board imr,absorb(id year)cluster(id)keepsingletons
restore

*Table14
use "C:\Users\NBUjunge\Desktop\Plos one\Table14.dta"
preserve
reghdfe SA lngreen Size Lev ROA FirmAge Cashflow TOP1 Indep Board,absorb(id  year)cluster(id)keepsingletons
reghdfe FC lngreen Size Lev ROA FirmAge Cashflow TOP1 Indep Board,absorb(id  year)cluster(id)keepsingletons
reghdfe Cost lngreen Size Lev ROA FirmAge Cashflow TOP1 Indep Board,absorb(id year)cluster(id)keepsingletons
reghdfe MPEG lngreen Size Lev ROA FirmAge Cashflow TOP1 Indep Board,absorb(id  year)cluster(id)keepsingletons
reghdfe InterFund lngreen Size Lev ROA FirmAge Cashflow TOP1 Indep Board,absorb(id year)cluster(id)keepsingletons
restore

*Table15
use "C:\Users\NBUjunge\Desktop\Plos one\Table15.dta"
preserve
reghdfe ATO lngreen Size Lev ROA FirmAge Cashflow TOP1 Indep Board,absorb(id  year)cluster(id)keepsingletons
reghdfe shorteye lngreen Size Lev ROA FirmAge Cashflow TOP1 Indep Board,absorb(id year)cluster(id)keepsingletons
reghdfe lnIC lngreen Size Lev ROA FirmAge Cashflow TOP1 Indep Board,absorb(id year)cluster(id)keepsingletons
restore

*Table16
use "C:\Users\NBUjunge\Desktop\Plos one\Table16.dta"
preserve
reghdfe lnGreTotal lngreen Size Lev ROA FirmAge Cashflow TOP1 Indep Board,absorb(id year)cluster(id)keepsingletons
reghdfe lnGreUmia lngreen Size Lev ROA FirmAge Cashflow TOP1 Indep Board,absorb(id year)cluster(id)keepsingletons
reghdfe lnGreInvia lngreen Size Lev ROA FirmAge Cashflow TOP1 Indep Board,absorb(id year)cluster(id)keepsingletons
restore


*Table17
use "C:\Users\NBUjunge\Desktop\Plos one\Table17.dta"
preserve
gen group1=0
replace group1=1 if Media_Coverage<Media_Coverage_median
reghdfe ESG lngreen Size Lev ROA FirmAge Cashflow  TOP1 Indep Board if group1==1 ,absorb(id year)cluster(id)keepsingletons
reghdfe ESG lngreen Size Lev ROA FirmAge Cashflow  TOP1 Indep Board if group1==0 ,absorb(id year)cluster(id)keepsingletons
bdiff,group(group1) model(reghdfe ESG lngreen Size Lev ROA FirmAge Cashflow TOP1 Indep Board,absorb(id year)cluster(id)keepsingletons) reps(1000) seed(10101) bs first detail
gen group2=0
replace group2=1 if Analyst<Analyst_median
reghdfe ESG lngreen Size Lev ROA FirmAge Cashflow  TOP1 Indep Board if group2==1 ,absorb(id year)cluster(id)keepsingletons
reghdfe ESG lngreen Size Lev ROA FirmAge Cashflow  TOP1 Indep Board if group2==0 ,absorb(id year)cluster(id)keepsingletons
bdiff,group(group2) model(reghdfe ESG lngreen Size Lev ROA FirmAge Cashflow TOP1 Indep Board,absorb(id year)cluster(id)keepsingletons) reps(1000) seed(10101) bs first detail
gen group3=0
replace group3=1 if Environment_attention<Environment_attention_median
reghdfe ESG lngreen Size Lev ROA FirmAge Cashflow  TOP1 Indep Board if group3==1 ,absorb(id year)cluster(id)keepsingletons
reghdfe ESG lngreen Size Lev ROA FirmAge Cashflow  TOP1 Indep Board if group3==0 ,absorb(id year)cluster(id)keepsingletons
bdiff,group(group3) model(reghdfe ESG lngreen Size Lev ROA FirmAge Cashflow TOP1 Indep Board,absorb(id year)cluster(id)keepsingletons) reps(1000) seed(10101) bs first detail
restore

*Table18
use "C:\Users\NBUjunge\Desktop\Plos one\Table18.dta"
preserve
reghdfe ESG lngreen Size Lev ROA FirmAge Cashflow TOP1 Indep Board if SOE==1 ,absorb(id year)cluster(id)keepsingletons
reghdfe ESG lngreen Size Lev ROA FirmAge Cashflow TOP1 Indep Board if SOE==0 ,absorb(id year)cluster(id)keepsingletons
bdiff,group(SOE) model(reghdfe ESG lngreen Size Lev ROA FirmAge Cashflow TOP1 Indep Board,absorb(id year)cluster(id)keepsingletons) reps(1000) seed(10101) bs first detail
reghdfe ESG lngreen Size Lev ROA FirmAge Cashflow TOP1 Indep Board if Pollute_1==1 ,absorb(id year)cluster(id)keepsingletons
reghdfe ESG lngreen Size Lev ROA FirmAge Cashflow TOP1 Indep Board if Pollute_1==0 ,absorb(id year)cluster(id)keepsingletons
bdiff,group(Pollute_1) model(reghdfe ESG lngreen Size Lev ROA FirmAge Cashflow TOP1 Indep Board,absorb(id year)cluster(id)keepsingletons) reps(1000) seed(10101) bs first detail
gen group4=0
replace group4=1 if Size<median_Size
reghdfe ESG lngreen Size Lev ROA FirmAge Cashflow TOP1 Indep Board if group4==1 ,absorb(id year)cluster(id)keepsingletons
reghdfe ESG lngreen Size Lev ROA FirmAge Cashflow TOP1 Indep Board if group4==0 ,absorb(id year)cluster(id)keepsingletons
bdiff,group(group4) model(reghdfe ESG lngreen Size Lev ROA FirmAge Cashflow TOP1 Indep Board,absorb(id year)cluster(id)keepsingletons) reps(1000) seed(10101) bs first detail
restore

*Table19
use "C:\Users\NBUjunge\Desktop\Plos one\Table19.dta"
preserve
gen group5=0
replace group5=1 if ER<ER_median
reghdfe ESG lngreen Size Lev ROA FirmAge Cashflow  TOP1 Indep Board if group5==1 ,absorb(id year)cluster(id)keepsingletons
reghdfe ESG lngreen Size Lev ROA FirmAge Cashflow  TOP1 Indep Board if group5==0 ,absorb(id year)cluster(id)keepsingletons
bdiff,group(group5) model(reghdfe ESG lngreen Size Lev ROA FirmAge Cashflow TOP1 Indep Board,absorb(id year)cluster(id)keepsingletons) reps(1000) seed(10101) bs first detail
gen group6=0
replace group6=1 if PM<PM_median
reghdfe ESG lngreen Size Lev ROA FirmAge Cashflow  TOP1 Indep Board if group6==1 ,absorb(id year)cluster(id)keepsingletons
reghdfe ESG lngreen Size Lev ROA FirmAge Cashflow  TOP1 Indep Board if group6==0 ,absorb(id year)cluster(id)keepsingletons
bdiff,group(group6) model(reghdfe ESG lngreen Size Lev ROA FirmAge Cashflow TOP1 Indep Board,absorb(id year)cluster(id)keepsingletons) reps(1000) seed(10101) bs first detail
gen group7=0
replace group7=1 if market<market_median 
reghdfe ESG lngreen Size Lev ROA FirmAge Cashflow  TOP1 Indep Board if group7==1 ,absorb(id year)cluster(id)keepsingletons
reghdfe ESG lngreen Size Lev ROA FirmAge Cashflow  TOP1 Indep Board if group7==0 ,absorb(id year)cluster(id)keepsingletons
bdiff,group(group7) model(reghdfe ESG lngreen Size Lev ROA FirmAge Cashflow TOP1 Indep Board,absorb(id year)cluster(id)keepsingletons) reps(1000) seed(10101) bs first detail
restore

*Table20
use "C:\Users\NBUjunge\Desktop\Plos one\Table20.dta"
preserve
reghdfe TobinQ lngreen Size Lev ROA FirmAge Cashflow TOP1 Indep Board,absorb(id year)cluster(id)keepsingletons
reghdfe PB lngreen Size Lev ROA FirmAge Cashflow TOP1 Indep Board,absorb(id year)cluster(id)keepsingletons
reghdfe TFP_LP lngreen Size Lev ROA FirmAge Cashflow TOP1 Indep Board,absorb(id year)cluster(id)keepsingletons
reghdfe TFP_OP lngreen Size Lev ROA FirmAge Cashflow TOP1 Indep Board,absorb(id year)cluster(id)keepsingletons
restore
